# Supplementary material for: Effects of Vitamin D3 Supplementation and Resistance Training on 25-Hydroxyvitamin D Status and Functional Performance of Older Adults: A Randomized Placebo-Controlled Trial
Source: Nutrients. 2021 Dec 26;14(1):86. doi: 10.3390/nu14010086 (PMC8746949; doi:10.3390/nu14010086)
Supplement: Supplementary file 1 [file nutrients-14-00086-s001.zip]

Archive with 1 entries (1 files):
- nutrients-1519491-supplementary.pdf
